# Supplementary material for: Cannabidiol Enhances Microglial Beta-Amyloid Peptide Phagocytosis and Clearance via Vanilloid Family Type 2 Channel Activation
Source: Int J Mol Sci. 2022 May 11;23(10):5367. doi: 10.3390/ijms23105367 (PMC9140666; doi:10.3390/ijms23105367)
Supplement: Supplementary file 1 [file ijms-23-05367-s001.zip]

Archive with 1 entries (1 files):
- ijms-1694191-supplementary.pdf
